# Supplementary material for: Isolation and Identification of Pigment-Producing Endophytic Fungi from the Amazonian Species Fridericia chica
Source: J Fungi (Basel). 2024 Jan 19;10(1):77. doi: 10.3390/jof10010077 (PMC10821134; doi:10.3390/jof10010077)
Supplement: Supplementary file 1 [file jof-10-00077-s001.zip]

Archive with 1 entries (1 files):
- jof-2782450-SI.pdf
